# Supplementary material for: U2-Net and ResNet50-Based Automatic Pipeline for Bacterial Colony Counting
Source: Microorganisms. 2024 Jan 18;12(1):201. doi: 10.3390/microorganisms12010201 (PMC10820204; doi:10.3390/microorganisms12010201)
Supplement: Supplementary file 1 [file microorganisms-12-00201-s001.zip]

Archive with 1 entries (1 files):
- microorganisms-2781479-supplementary.pdf
